# Supplementary material for: Site-Specific Recruitment, Localization of Ionized Monomer to Macromolecular Crowded Droplet Compartments Can Lead to Catalytic Coacervates for Photo-RAFT in Dilution
Source: Polymers (Basel). 2025 Dec 30;18(1):106. doi: 10.3390/polym18010106 (PMC12787518; doi:10.3390/polym18010106)
Supplement: Supplementary file 1 [file polymers-18-00106-s001.zip]

Archive with 1 entries (1 files):
- polymers-4062208-supplementary.pdf
